# Supplementary material for: Use of an Electronic Clinical Decision Support System in Primary Care to Assess Inappropriate Polypharmacy in Young Seniors With Multimorbidity: Observational, Descriptive, Cross-Sectional Study
Source: JMIR Med Inform. 2020 Mar 3;8(3):e14130. doi: 10.2196/14130 (PMC7078622; doi:10.2196/14130)
Supplement: Multimedia Appendix 1 [file medinform_v8i3e14130_app1.xlsx]

## Sheet: Table 1
		Patients (N= 593)	Screening Tool of Older Persons’ potentially inappropriate Prescriptions version 2 [19]			Screening Tool to Alert doctors to the Right Treatment version 2 [19]			Beers 2015 version [20]
			Patients without PIPa (n=225)	Patients with PIP (n=338)	P value	Patients without MOb (n=339)	Patients with MO (n=254)	P value	Patients without PIP (n=161)	Patients with PIP (n=432)	P value
Age (years), mean (SD)		69.7 (2.7)	69.6 (2.8)	69.8 (2.6)	.48	69.7 (2.7)	69.7 (2.7)	.97	69.7 (2.7)	69.7 (2.7)	.96
Gender (women), n (%)		334 (56.3)	124 (48.6)	210 (62.1)	.001c	197 (58.1)	137 (53.9)	.31	200 (58.1)	201 (58.1)	.42
Marital status, n (%)
	Single, divorced, or widow	146 (24.6)	56 (22.0)	90 (26.6)	.19	78 (23.0)	68 (26.8)	.29	35 (21.7)	111 (25.7)	.32
	Married or Partnered	447 (75.4)	199 (78.0)	248 (73.4)	.19	261 (77.0)	186 (73.2)	.29	126 (78.3)	321 (74.3)	.32
Living alone, n (%)		106 (17.9)	42 (16.5)	64 (18.9)	.44	57 (16.8)	49 (19.3)	.44	26 (16.1)	80 (18.5)	.50
Educational level, n (%)
	Primary education not completed	279 (47.0)	123 (48.2)	156 (46.2)	.84	169 (49.9)	110 (43.3)	.29	78 (48.4)	201 (46.5)	.41
	Completed primary education	196 (33.1)	81 (31.8)	115 (34.0)	.84	106 (31.3)	90 (35.4)	.29	47 (29.2)	149 (34.5)	.41
	Completed secondary and superior education	118 (19.9)	51 (20.0)	67 (19.8)	.84	64 (18.9)	54 (21.3)	.29	36 (22.4)	82 (19.0)	.41
Social class according to occupation, n (%)
	Supervisors, managers, and directors	234 (39.5)	104 (40.8)	130 (38.5)	.02c	134 (39.5)	100 (39.4)	.97	66 (41.0)	168 (38.9)	.38
	Skilled primary sector	217 (36.6)	79 (31.0)	138 (40.8)	.02c	125 (36.9)	92 (36.2)	.97	52 (32.3)	165 (38.2)	.38
	Unskilled	142 (23.9)	72 (28.2)	70 (20.7)	.02c	80 (23.6)	62 (24.4)	.97	43 (26.7)	99 (22.9)	.38
Monthly income, n (%)
	≤€1.050/month	170 (28.7)	70 (27.5)	100 (29.6)	.63	100 (29.5)	70 (27.6)	.86	45 (28.0)	125 (28.9)	.26
	€1.051-€2.250/month	342 (57.7)	152 (59.6)	190 (56.2)	.63	196 (57.8)	146 (57.5)	.86	87 (54.0)	255 (59.0)	.26
	≥€2.251/month	59 (9.9)	22 (8.6)	37 (10.9)	.63	31 (9.1)	28 (11.0)	.86	20 (12.4)	39 (9.0)	.26
	Do not know/ no answer	22 (3.7)	11 (4.3)	11 (3.3)	.63	12 (3.5)	10 (3.9)	.86	9 (5.6)	13 (3.0)	.26
Number of illnesses, mean (SD)		5.7 (2.3)	5.4 (2.1)	6.0 (2.5)	.006c	5.7 (2.1)	5.8 (2.6)	.92	5.9 (2.1)	5.7 (2.4)	.47
Most frequent illnesses International Classification of Primary Care, n (%)
	High blood pressure	468 (78.9)	207 (81.2)	261 (77.2)	.24	267 (78.8)	201 (79.1)	.91	121 (75.2)	347 (80.3)	.17
	Diabetes	250 (42.2)	109 (42.7)	141 (41.7)	.80	139 (41.0)	111 (43.7)	.51	71 (44.1)	179 (41.4)	.56
	Arthritis	215 (36.3)	82 (32.2)	133 (39.3)	.07	117 (34.5)	98 (38.6)	.31	62 (38.5)	153 (35.4)	.49
	Dislypidemia	301 (50.8)	131 (51.4)	170 (50.3)	.80	185 (54.6)	116 (45.7)	.03c	83 (51.6)	218 (50.5)	.81
Number of drugs, mean (SD)		7.4 (2.4)	6.7 (1.9)	8 (2.6)	<.001c	7.4 (2.3)	7.5 (2.6)	.37	7.4 (2.2)	7.4 (2.5)	.94
	5-6, n (%)	257 (43.3)	140 (54.9)	117 (34.6)	<.001c	146 (43.1)	111 (43.7)	.97	67 (41.6)	190 (44.0)	.87
	7-9, n (%)	230 (38.8)	93 (36.5)	137 (40.5)	<.001c	133 (39.2)	97 (39.2)	.97	64 (39.8)	166 (38.4)	.87
	≥10, n (%)	106 (17.9)	22 (8.6)	84 (24.9)	<.001c	60 (17.7)	46 (18.1)	.97	30 (18.6)	76 (17.6)	.87
Most frequent ATCd drugs, n (%)
	ATC C cardiovascular	565 (95.3)	246 (96.5)	319 (94.4)	.23	320 (94.4)	245 (96.5)	.24	153 (95.0)	412 (95.4)	.86
	ATC A digestive system and metabolism	502 (84.7)	217 (85.1)	285 (84.3)	.79	283 (83.5)	219 (86.2)	.36	133 (82.6)	369 (85.4)	.40
	ATC N central nervous system	426 (71.8)	140 (54.9)	286 (84.6)	.001c	233 (68.7)	193 (76.0)	.05c	114 (70.8)	312 (72.2)	.73
aPIP: potentially inappropriate prescribing.
bMO: medication omission.
cStatistically significant.
dATC: Anatomical, Therapeutic, Chemical classification system.
