# Supplementary material for: Use of an Electronic Clinical Decision Support System in Primary Care to Assess Inappropriate Polypharmacy in Young Seniors With Multimorbidity: Observational, Descriptive, Cross-Sectional Study
Source: JMIR Med Inform. 2020 Mar 3;8(3):e14130. doi: 10.2196/14130 (PMC7078622; doi:10.2196/14130)
Supplement: Multimedia Appendix 2 [file medinform_v8i3e14130_app2.xlsx]

## Sheet: Annex 1 Codes ICPC-2
ICPC Codes ( International classification of primary care)
ICPC2	DESCRIPTION	n (%)
A04	Weakness/tiredness general	4 (.7)
A70	Tuberculosis	2 (.3)
A79	Malignancy NOS	5 (.8)
	ICPC A General and unspecified	11 (1.1)
B73	Leukaemia	2 (.3)
B74	Malignant neoplasm blood other	1 (.2)
B75	Neoplasm blood benign/unspecified	2 (.3)
B81	Anaemia vit B12/folate deficiency	12 (2)
B82	Anaemia other/unspecified	12 (2)
B83	Purpura/coagulation defect	4 (.7)
	ICPC B Blood, blood forming organs, lymphatics, spleen	33 (5.5)
D72	Viral hepatitis	5 (.8)
D75	Malignant neoplasm colon/rectum	9 (1.5)
D77	Malignant digestive neoplasm other/NOS	1 (.2)
D81	Congenital anomaly digestive system	1 (.2)
D84	Oesophagus disease	37 (6.2)
D85	Duodenal ulcer	6 (1)
D86	Peptic ulcer other	7 (1.2)
D92	Diverticular disease	22 (3.7)
D93	Irritable bowel syndrome	11 (1.9)
D94	Chronic enteritis/ulcerative colitis	3 (.5)
D97	Liver disease NOS	15 (2.5)
D98	Cholecystitis/cholelithiasis	21 (3.5)
D99	Disease digestive system other	40 (6.7)
	ICPC D Digestive	178 (29.9)
F74	Neoplasm of eye/adnexa	2 (.3)
F83	Retinopathy	18 (3)
F84	Macular degeneration	9 (1.5)
F92	Cataract	36 (6.1)
F93	Glaucoma	40 (6.7)
F94	Blindness	4 (.7)
	ICPC F Eye	109 (18.3)
H82	Vertiginous syndrome	6 (1)
H84	Presbyacusis	6 (1)
H86	Deafness	18 (3)
	ICPC H Ear	30 (5)
K71	Rheumatic fever/heart disease	10 (1.7)
K73	Congenital anomaly cardiovascular	2 (.3)
K74	Ischaemic heart disease with angina	46 (7.8)
K75	Acute myocardial infarction	54 (9.1)
K76	Ischaemic heart disease without angina	4 (.7)
K77	Heart failure	21 (3.5)
K78	Atrial fibrillation/flutter	64 (1.8)
K79	Paroxysmal tachycardia	3 (.5)
K80	Cardiac arrhythmia NOS	10 (1.7)
K81	Heart/arterial murmur NOS	2 (.3)
K82	Pulmonary heart disease	20 (3.4)
K84	Heart disease other	12 (2)
K86	Hypertension uncomplicated	346 (58.3)
K87	Hypertension complicated	124 (2.9)
K89	Transient cerebral ischaemia	14 (2.4)
K90	Stroke/cerebrovascular accident	30 (5.1)
K91	Cerebrovascular disease	8 (1.3)
K92	Atherosclerosis/peripheral vascular disease	41 (6.9)
K93	Pulmonary embolism	6 (1)
K94	Phlebitis/thrombophlebitis	5 (.8)
K95	Varicose veins of leg	56 (9.4)
	ICPC K Circulatory	878 (12.9)
L82	Congenital anomaly musculoskeletal	1 (.2)
L83	Neck syndrome	23 (3.9)
L84	Back syndrome without radiating pain	21 (3.5)
L85	Acquired deformity of spine	25 (4.2)
L86	Back syndrome with radiating pain	48 (8.1)
L88	Rheumatoid/seropositive arthritis	11 (1.9)
L89	Osteoarthrosis of hip	48 (8.1)
L90	Osteoarthrosis of knee	128 (21.6)
L91	Osteoarthrosis other	74 (12.5)
L92	Shoulder syndrome	24 (4)
L93	Tennis elbow	1 (.2)
L95	Osteoporosis	75 (12.6)
L99	Musculoskeletal disease other	56 (9.4)
	ICPC L Musculoskeletal	535 (9.2)
N75	Benign neoplasm nervous system	3 (.5)
N85	Congenital anomaly neurological	1 (.2)
N87	Parkinsonism	10 (1.7)
N88	Epilepsy	7 (1.2)
N89	Migraine	22 (3.7)
N90	Cluster headache	2 (.3)
N92	Trigeminal neuralgia	2 (.3)
N93	Carpal tunnel syndrome	6 (1)
N94	Peripheral neuritis/neuropathy	6 (1)
N99	Neurological disease other	16 (2.7)
	ICPC N Neurological	75 (12.6)
P15	Chronic alcohol abuse	4 (.7)
P72	Schizophrenia	2 (.3)
P73	Affective psychosis	2 (.3)
P74	Anxiety disorder/anxiety state	88 (14.8)
P75	Somatization disorder	2 (.3)
P76	Depressive disorder	110 (18.5)
P79	Phobia/compulsive disorder	1 (.2)
P99	Psychological disorders other	11 (1.9)
	ICPC P Psychological	220 (37)
R84	Malignant neoplasm bronchus/lung	2 (.3)
R85	Malignant neoplasm respiratory other	4 (.7)
R90	Hypertrophy tonsils/adenoids	1 (.2)
R95	Chronic obstructive pulmonary disease	64 (1.8)
R96	Asthma	53 (8.4)
	ICPC R Respiratory	124 (11.4)
S86	Dermatitis seborrhoeic	14 (2.4)
S87	Dermatitis/atopic eczema	9 (1.5)
S91	Psoriasis	21 (3.5)
S99	Skin disease other	20 (3.4)
	ICPC S Skin	64 (1.8)
T71	Malignant neoplasm thyroid	3 (.5)
T80	Congenital anomaly endocrine/metabolic	1 (.2)
T81	Goitre	21 (3.5)
T82	Obesity	103 (17.4)
T83	Overweight	13 (2.2)
T85	Hyperthyroidism/thyrotoxicosis	7 (1.2)
T86	Hypothyroidism/myxoedema	113 (19.1)
T89	Diabetes insulin dependent	45 (7.6)
T90	Diabetes non-insulin dependent	205 (34.6)
T92	Gout	40 (6.7)
T93	Lipid disorder	301 (5.8)
	ICPC T Endocrine, metabolic and nutritional	852 (98.8)
U75	Malignant neoplasm of kidney	5 (.8)
U76	Malignant neoplasm of bladder	7 (1.2)
U77	Malignant neoplasm urinary tract other	2 (.3)
U88	Glomerulonephritis/nephrosis	9 (1.5)
U99	Urinary disease other	62 (1.5)
	ICPC U Urology	85 (5.3)
X76	Malignant neoplasm breast female	16 (2.7)
X77	Malignant neoplasm genital female other	2 (.3)
X99	Genital disease female other	8 (1.3)
	ICPC X Pregnancy, childbirth, family planning	26 (4.3)
Y77	Malignant neoplasm prostate	11 (1.9)
Y85	Benign prostatic hypertrophy	87 (14.7)
	ICPC Y Male genital system	98 (16.5)
