# Supplementary material for: Use of an Electronic Clinical Decision Support System in Primary Care to Assess Inappropriate Polypharmacy in Young Seniors With Multimorbidity: Observational, Descriptive, Cross-Sectional Study
Source: JMIR Med Inform. 2020 Mar 3;8(3):e14130. doi: 10.2196/14130 (PMC7078622; doi:10.2196/14130)
Supplement: Multimedia Appendix 3 [file medinform_v8i3e14130_app3.xlsx]

## Sheet: Annex 2 STOPP-START Beers
Summary of STOPP, START and Beers criteria found	n (%)
STOPP criteria
Section B: Cardiovascular System
Digoxin for heart failure with normal systolic ventricular function	1 (.2)
Verapamil or diltiazem with NYHA Class III or IV heart failure	2 (.3)
Beta-blocker in combination with verapamil or diltiazem	2 (.3)
Amiodarone as first-line antiarrhythmic therapy in supraventricular tachyarrhythmias	2 (.3)
Loop diuretic as first-line treatment for hypertension	5 (.8)
Thiazide diuretic with current significant hypokalaemia, hyponatraemia, hypercalcaemia, or with a history of gout	18 (3)
Centrally-acting antihypertensives, unless clear intolerance of, or lack of efficacy with, other classes of antihypertensives	4 (.7)
Aldosterone antagonists with concurrent potassium-conserving drugs without monitoring of serum potassium	11 (1.9)
Section C: Antiplatelet/Anticoagulant Drugs
Long-term aspirin at doses greater than 160mg per day	14 (2.4)
Aspirin, clopidogrel, dipyridamole, vitamin K antagonists, direct thrombin inhibitors or factor Xa inhibitors with concurrent significant bleeding risk	4 (.7)
Aspirin in combination with vitamin K antagonist, direct thrombin inhibitor or factor Xa inhibitors in patients with chronic atrial fibrillation	6 (1)
NSAID with concurrent antiplatelet agent(s) without PPI prophylaxis	1 (.2)
Section D: Central Nervous System and Psychotropic Drugs
TriCyclic Antidepressants (TCAs) with dementia, narrow angle glaucoma, cardiac conduction abnormalities, prostatism, or prior history of urinary retention	1 (.2)
Initiation of TriCyclic Antidepressants (TCAs) as first-line antidepressant treatment	2 (.3)
Benzodiazepines for ≥ 4 weeks	217 (36.6)
Neuroleptics as hypnotics, unless sleep disorder is due to psychosis or dementia	1 (.2)
First-generation antihistamines	2 (.3)
Section E: Renal System
NSAID’s if eGFR < 50 ml/min/1.73m2	2 (.3)
Metformin if eGFR < 30 ml/min/1.73m2	2 (.3)
Section G: Respiratory System
Systemic corticosteroids instead of inhaled corticosteroids for maintenance therapy in moderate-severe COPD	1 (.2)
Anti-muscarinic bronchodilators with a history of narrow angle glaucoma or bladder outflow obstruction	4 (.7)
Benzodiazepines with acute or chronic respiratory failure	4 (.7)
Section H. Musculoskeletal System
Oral bisphosphonates in patients with a current or recent history of upper gastrointestinal disease	1 (.2)
Section J. Endocrine System
Sulphonylureas with a long duration of action with type 2 diabetes mellitus	14 (2.4)
Beta-blockers in diabetes mellitus with frequent hypoglycaemic episodes	74 (12.5)
Androgens in the absence of primary or secondary hypogonadism	2 (.3)
Section L: Analgesic Drugs
Use of oral or transdermal strong opioids as first line therapy for mild pain	5 (.8)
Use of regular opioids without concomitant laxative	32 (5.4)
Long-acting opioids without short-acting opioids for break-through pain	1 (.2)
Section N: Antimuscarinic/Anticholinergic Drug Burden
Concomitant use of two or more drugs with antimuscarinic/anticholinergic properties	2 (.3)
START criteria
Section A: Cardiovascular System
Antiplatelet therapy with a documented history of coronary, cerebral or peripheral vascular disease	12 (2)
Antihypertensive therapy where systolic blood pressure consistently > 160 mmHg and/or diastolic blood pressure consistently >90 mmHg; if systolic blood pressure > 140 mmHg and /or diastolic blood pressure > 90 mmHg, if diabetic.	11 (1.9)
Statin therapy with a documented history of coronary, cerebral or peripheral vascular disease, unless the patient’s status is end-of-life or age is > 85 years	18 (3)
Angiotensin Converting Enzyme (ACE) inhibitor with systolic heart failure and/or documented coronary artery disease	33 (5.6)
Beta-blocker with ischaemic heart disease	17 (2.9)
Appropriate beta-blocker (bisoprolol, nebivolol, metoprolol or carvedilol) with stable systolic heart failure	7 (1.2)
Section B. Respiratory System
Regular inhaled b2 agonist or antimuscarinic bronchodilator for mild to moderate asthma or COPD	18 (3)
Regular inhaled corticosteroid for moderate-severe asthma or COPD	55 (9.3)
Section C: Central Nervous System& Eyes
Non-TCA antidepressant drug in the presence of persistent major depressive symptoms	19 (3.2)
Topical prostaglandin, prostamide or beta-blocker for primary open-angle glaucoma	40 (6.7)
Selective serotonin reuptake inhibitor for persistent severe anxiety that interferes with independent functioning	1 (.2)
Dopamine agonist for Restless Legs Syndrome, once iron deficiency and severe renal failure have been excluded	1 (.2)
Section D: Gastrointestinal System
Proton Pump Inhibitor with severe gastro-oesophageal reflux disease or peptic stricture requiring dilatation	1 (.2)
Section E: Musculoskeletal System
Disease-modifying anti-rheumatic drug (DMARD) with active, disabling rheumatoid disease	6 (1)
Bisphosphonates and vitamin D and calcium in patients taking long-term systemic corticosteroid therapy	7 (1.2)
Vitamin D and calcium supplement in patients with known osteoporosis and/or previous fragility fracture(s) and/or Bone Mineral Density T-scores more than -2.5 in multiple sites	37 (6.2)
Xanthine-oxidase inhibitors with a history of recurrent episodes of gout	11 (1.9)
Section F: Endocrine System
ACE inhibitor or Angiotensin Receptor Blocker (if intolerant of ACE inhibitor) in diabetes with evidence of renal disease	3 (.5)
Section G: Urogenital System
Alpha-1 receptor blocker with symptomatic prostatism, where prostatectomy is not considered necessary	25 (4.2)
5-alpha reductase inhibitor with symptomatic prostatism, where prostatectomy is not considered necessary	37 (6.2)
Section H: Analgesics
Laxatives in patients receiving opioids regularly	32 (5.4)
BEERS criteria ( potentially inappropriate medications in older adults)
Digoxin as first-line therapy for heart failure	5 (.8)
Digoxin as a first-line agent in atrial fibrillation	13 (2.2)
Nifedipine	8 (1.3)
Amiodarone as first-line therapy (greater toxicities than other antiarrhythmics)	4 (.7)
Antidepressants	32 (5.4)
Benzodiazepines, short- and intermediate- acting in older adults	104 (17.5)
Benzodiazepines long-acting	40 (6.7)
Zolpidem, zaleplon	16 (2.7)
Androgens	2 (.3)
Rapid-acting insulin, sliding scale	21 (3.5)
Glyburide	2 (.3)
Protor-pump inhibitors use for >8 weeks unless for high-risk patients	269 (45.5)
Anticholinergics	2 (.3)
Alpha-1 blockers	24 (4)
Ergoloid mesylates	1 (.2)
Muscle relaxants	5 (.8)
BEERS criteria ( potentially inappropriate medication use in order adults due to drug-disease or drug-syndrome interactions)
Heart failure	4 (.7)
Chronic seizures or epilepsy	1 (.2)
BEERS criteria (Potentially clinically importante non-anti-infective Drug-drug interacctions)
≥3 Anticholigernic	1 (.2)
ACEI/Amiloride or triamtereno	1 (.2)
Antidepressants / Total of ≥2 CNS-active drugs	103 (17.4)
Antipsychotics / Total of ≥2 CNS-active drugs	10 (1.7)
Benzodiazepine / Total of ≥2 CNS-active drugs	87 (14.7)
Corticoides/NSAIDs	1 (.2)
Lithium/ACEI	1 (.2)
Opioid / Total of ≥2 CNS-active drugs	36 (6.1)
Alpha-1 blockers / Loop diuretics	5 (.8)
Warfarin / Amiodarone	4 (.7)
Warfarin / NSAIDs	6 (1)
BEERS criteria (kidney failure)
Gabapentin / Kidney failure	1 (.2)
Rivaroxaban / Kidney failure	1 (.2)
Pregabalin / Kidney failure	2 (.3)
Famotidine / Kidney failure	1 (.2)
Ranitidine / Kidney failure	1 (.2)
(CNS)-active drugs=Central nervous system actice drugs: antipsychotics; benzodiazepines; nonbenzodiazepine, benzodiazepine receptor agonist hypnotics; tricyclic antidepressants (TCAs); selective serotonin reuptake inhibitors (SSRIs); and opioids.
ACEI = angiotensin-converting enzyme inhibitor; NSAID = nonsteroidal anti-inflammatory drug.
